# Supplementary material for: Generation of Epichloë Strains Expressing Fluorescent Proteins Suitable for Studying Host-Endophyte Interactions and Characterisation of a T-DNA Integration Event
Source: Microorganisms. 2019 Dec 27;8(1):54. doi: 10.3390/microorganisms8010054 (PMC7023320; doi:10.3390/microorganisms8010054)
Supplement: Supplementary file 1 [file microorganisms-08-00054-s001.zip]

Archive with 6 entries (6 files):
- Supplementary files/~$ttiarachchigeetal.-EndoReporterTransgenePap-Microorganisms-Figure S1.docx
- Supplementary files/~$ttiarachchigeetal.-EndoReporterTransgenePap-Microorganisms-Table S1.docx
- Supplementary files/~$ttiarachchigeetal.-EndoReporterTransgenePap-Microorganisms-Table S2.docx
- Supplementary files/Hettiarachchigeetal.-EndoReporterTransgenePap-Microorganisms-Figure S1.docx
- Supplementary files/Hettiarachchigeetal.-EndoReporterTransgenePap-Microorganisms-Table S2.docx
- Supplementary files/Hettiarachchigeetal.-EndoReporterTransgenePap-Microorganisms-Table S1.docx
